# Supplementary material for: Effects of exercise and liraglutide on vascular health and inflammation during weight loss maintenance: a prespecified secondary analysis of the S-LiTE trial
Source: Nat Metab. 2026 Jun 24;8(7):1483–8. doi: 10.1038/s42255-026-01554-4 (PMC13400309; doi:10.1038/s42255-026-01554-4)
Supplement: Supplementary file 4 — Statistical source data for visualization. [file 42255_2026_1554_MOESM4_ESM.xlsx]

## Sheet: Sheet1
Variable	Comparison	Percent change	Lower 95% confidence interval	Upper 95% confidence interval
cIMT	Placebo	-2	-6	3
cIMT	Exercise	-7	-12	-2
cIMT	Liraglutide	-4	-8	1
cIMT	Combination	-6	-11	-1
IL-6	Exercise vs. Placebo	-26	-42	-4
IL-6	Liraglutide vs. Placebo	-8	-28	17
IL-6	Combination vs. Placebo	-22	-39	-0.1
TNF-α	Exercise vs. Placebo	-4	-16	9
TNF-α	Liraglutide vs. Placebo	4	-8	18
TNF-α	Combination vs. Placebo	-5	-17	8
IFN-γ	Exercise vs. Placebo	-45	-64	-16
IFN-γ	Liraglutide vs. Placebo	-18	-44	21
IFN-γ	Combination vs. Placebo	-20	-47	20
IL-8	Exercise vs. Placebo	0	-17	20
IL-8	Liraglutide vs. Placebo	-2	-17	16
IL-8	Combination vs. Placebo	4	-13	25
IL-10	Exercise vs. Placebo	-18	-39	11
IL-10	Liraglutide vs. Placebo	-7	-30	23
IL-10	Combination vs. Placebo	-10	-34	21
sICAM-1	Exercise vs. Placebo	1	-10	14
sICAM-1	Liraglutide vs. Placebo	2	-9	14
sICAM-1	Combination vs. Placebo	-15	-25	-5
sVCAM-1	Exercise vs. Placebo	-2	-11	7
sVCAM-1	Liraglutide vs. Placebo	0	-8	8
sVCAM-1	Combination vs. Placebo	-10	-18	-2
tPA	Exercise vs. Placebo	-7	-21	10
tPA	Liraglutide vs. Placebo	2	-12	19
tPA	Combination vs. Placebo	-16	-28	-1
vWF	Exercise vs. Placebo	2	-10	13
vWF	Liraglutide vs. Placebo	-6	-17	4
vWF	Combination vs. Placebo	0	-11	11
