# Supplementary material for: Effects of exercise and liraglutide on vascular health and inflammation during weight loss maintenance: a prespecified secondary analysis of the S-LiTE trial
Source: Nat Metab. 2026 Jun 24;8(7):1483–8. doi: 10.1038/s42255-026-01554-4 (PMC13400309; doi:10.1038/s42255-026-01554-4)
Supplement: Supplementary file 5 — Statistical source data for visualization. [file 42255_2026_1554_MOESM5_ESM.xlsx]

## Sheet: Sheet1
Variable	Comparison	Percent change	Lower 95% confidence interval	Upper 95% confidence interval
cIMT	Exercise vs no exercise	-4	-8	1
IL-6	Exercise vs no exercise	-21	-34	-5
TNF-α	Exercise vs no exercise	-7	-15	2
IFN-γ	Exercise vs no exercise	-27	-46	-1
IL-8	Exercise vs no exercise	3	-10	17
IL-10	Exercise vs no exercise	-5	-12	2
sICAM-1	Exercise vs no exercise	-8	-16	0
sVCAM-1	Exercise vs no exercise	-6	-12	0
tPA	Exercise vs no exercise	-12	-22	-2
vWF	Exercise vs no exercise	4	-4	12
cIMT	Liraglutide vs no liraglutide	-1	-5	5
IL-6	Liraglutide vs no liraglutide	-2	-18	17
TNF-α	Liraglutide vs no liraglutide	2	-7	12
IFN-γ	Liraglutide vs no liraglutide	4	-23	41
IL-8	Liraglutide vs no liraglutide	1	-12	14
IL-10	Liraglutide vs no liraglutide	-1	-20	23
sICAM-1	Liraglutide vs no liraglutide	-7	-14	2
sVCAM-1	Liraglutide vs no liraglutide	-4	-10	2
tPA	Liraglutide vs no liraglutide	-3	-14	9
vWF	Liraglutide vs no liraglutide	-4	-10	3
